# Supplementary material for: Comprehensive Analysis of G-Quadruplexes in African Swine Fever Virus Genome Reveals Potential Antiviral Targets by G-Quadruplex Stabilizers
Source: Front Microbiol. 2021 Dec 16;12:798431. doi: 10.3389/fmicb.2021.798431 (PMC8718096; doi:10.3389/fmicb.2021.798431)
Supplement: Supplementary file 2 [file Table_1.XLSX]

## Sheet: Sheet1
All PQS found on the forward strand of the ASFV BA71V isolate as predicted by QGRS mapper; A= PQS identifier, B= genomic position of the PQS, C= length of the PQS, D= Sequence of the PQS, E= G-Score which is a predictive score of the stability of resultant G4s, F= Gene in which the PQS is located.
PQS	Position	Length	Sequence	G-Score	Gene
PQS-1	308	23	GGTGCATACCGGTGGGCGATAGG	30	Terminal inverted repeat
PQS-2	2161	29	GGAGGGTAAGATTGGTTTTTCACCATTGG	26	KP86R
PQS-3	5016	28	GGTTGGGAATATGTTGGTGATGAAAAGG	30	KP177R
PQS-4	7771	43	GGTTTATGTGTTGTGGACATTCTGTTCGGTACGTTTTATGAGG	35	L270L
PQS-5	8669	25	GGTGTGGACGATTGTGAGGTACTGG	29	XP124L
PQS-6	9377	26	GGCTTGAGACCTGGTTGGCCAGAAGG	28	V82L
PQS-7	10684	11	GGGGGGGGGGG	36	NCDS
PQS-8	10930	14	GGGGGGGGGGGGGG	71	NCDS
PQS-9	11125	11	GGGGGGGGGGG	36	NCDS
PQS-10	12011	32	GGCATAAAAGGTTTTGAAGGTTTGATGAATGG	33	J268L
PQS-11	12757	11	GGGGGGGGGGG	36	NCDS
PQS-12	12986	11	GGGGGGGGGGG	36	NCDS
PQS-13	13114	11	GGGGGGGGGGG	36	NCDS
PQS-14	13309	10	GGGGGGGGGG	35	NCDS
PQS-15	15506	29	GGGAGCAGTGGTTTGAGATTCGGCAAAGG	30	J328L
PQS-16	17908	15	GGCGGGAGAGGAAGG	35	A489R
PQS-17	19099	25	GGATGTGGCACGGTTTAAACCGCGG	29	A489R
PQS-18	19928	27	GGTTGTGTGGATAGAGGGAGTTCTAGG	35	A280R
PQS-19	22131	10	GGGGAGGAGG	35	A498R
PQS-20	23715	28	GGCTGGGGTTGTATTGGAAAGAGCATGG	31	A528R
PQS-21	23825	13	GGAGAGGAGGGGG	34	A528R
PQS-22	25601	36	GGTTCAACGGCTGGGATTATACTGGGAAGGCCATGG	35	A506R
PQS-23	26639	26	GGACCCAGAAAGGGTGGTCAAAATGG	29	A506R
PQS-24	27459	22	GGCTGTACTGGAAGGGACATGG	32	A542R
PQS-25	27547	27	GGCCTTAAGAATGGCGGCAGAAGAAGG	27	A542R
PQS-26	28087	12	GGCGGCAGGAGG	35	A542R
PQS-27	28165	32	GGCTATCAGGTACAAGCATAGGAAAATTGTGG	32	A542R
PQS-28	28504	31	GGTGATCAAAATGGCTGCACGGGAATCCAGG	32	A542R
PQS-29	28693	14	GGTAGCGGAGGAGG	33	A542R
PQS-30	31056	28	GGCCACCGGTGGTCGTGTCTGGATTAGG	32	A240L
PQS-31	34164	14	GGGGAGGAGCCAGG	31	A859L
PQS-32	34417	15	GGCCTGCTGGGGTGG	30	A859L
PQS-33	34681	27	GGACTCCAGGTCCGACACCTGGTAAGG	29	A859L
PQS-34	35444	28	GGAGCCGGTATATTGGTTTTTAAATAGG	30	A859L
PQS-35	35531	25	GGTTGGTGAGCCAATTTGGGCGCGG	27	A859L
PQS-36	35656	23	GGAAAGCGGGGTGTCGTACCTGG	26	A859L
PQS-37	35818	14	GGATTGGTAGGTGG	34	A859L
PQS-38	36007	19	GGACAGGCCCGGCACCAGG	34	A859L
PQS-39	38079	29	GGTCTCTCAGGGTCCAGGGATTTACCAGG	34	F317L
PQS-40	40121	17	GGCGGTGAGGCTGCAGG	32	F778R
PQS-41	40296	25	GGGGTCATCATGGAACGCCCGCAGG	26	F778R
PQS-42	40526	27	GGTCAAAACGGCCGGCATCATTTCAGG	28	F778R
PQS-43	40554	11	GGCGGCGGTGG	36	F778R
PQS-44	40688	29	GGGAGGCCTACGCCCTGGGGCCTATGCGG	28	F778R
PQS-45	41014	27	GGTACACCGGTGTTACGACGGCCAAGG	31	F778R
PQS-46	41188	39	GGGAGGGTGATAAGGCTGAACAAGGCGTTTGTAACCTGG	32	F778R
PQS-47	41388	17	GGCATCGGGGTCTTTGG	31	F778R
PQS-48	41442	31	GGTTCACCCGAGGCCATTGCCATGGATGAGG	30	F778R
PQS-49	41555	20	GGGGTCTGCGGCCTCAAAGG	29	F778R
PQS-50	41655	40	GGTGTGTTAACGCGGAAAAGCTGGTGGCAACTACGGCTGG	35	F778R
PQS-51	41696	35	GGCCATGCAGGGAGTTCGAAATGGATATCTCACGG	34	F778R
PQS-52	42098	39	GGTGCTCGTCCTAGGCTGGAAAAAAGGTCTAACCACCGG	35	F778R
PQS-53	42239	37	GGAGTCTCGCGGTAAAAGAGCAGCGGGGACCATATGG	32	F778R
PQS-54	43746	35	GGAAAGCTGGTGATTGTTTATGGTCTGAAAGAGGG	31	F1055L
PQS-55	44477	21	GGTCCACAGGCTCGGCTGTGG	33	F1055L
PQS-56	48310	23	GGCGGAGCACAGCAAGGCTTTGG	27	K421R
PQS-57	48682	20	GGGCGGGAAGAAGGAGGAGG	34	K421R
PQS-58	49716	25	GGCTGGCCTGTGAGGGCATCCGTGG	30	EP1242L
PQS-59	49789	19	GGCGCTGGTGATAGGTCGG	33	EP1242L
PQS-60	50006	25	GGTCATTCGGGAGGGATGTGAGTGG	31	EP1242L
PQS-61	50073	21	GGCATGTCTGAGGTGGGCAGG	29	EP1242L
PQS-62	50394	32	GGCTTAAGATTTTTGGTGATTAAAGGGTCGGG	28	EP1242L
PQS-63	50762	19	GGACACTAGGGCGGCAAGG	32	EP1242L
PQS-64	51170	12	GGTGGTATGGGG	33	EP1242L
PQS-65	51383	23	GGTACAGACATTGGCGGTAATGG	27	EP1242L
PQS-66	51875	26	GGTGCGGTAGCTATCACGGTCCGTGG	29	EP1242L
PQS-67	52135	22	GGTTCGGCTCGTGTTGGACCGG	31	EP1242L
PQS-68	52211	20	GGTATTCACAGGGGAGTTGG	28	EP1242L
PQS-69	52589	31	GGTTTTTGATAGGTGATGAGTGTGGCAGCGG	30	EP1242L
PQS-70	52637	27	GGGAAATGTGGACACCTGAAATGGAGG	26	EP1242L
PQS-71	52740	41	GGGCCCGAATAGGAAAGGCCACACAGGCGTGCCTTATTAGG	33	EP1242L
PQS-72	53075	30	GGTTTCAATGGGGCCGTAGGTTATTTGCGG	35	EP1242L
PQS-73	53233	21	GGCAACGGAACCAGAGGTGGG	31	EP84R
PQS-74	53411	11	GGTGGCGGTGG	36	EP84R
PQS-75	53512	21	GGCGGGGGGAGATATGATTGG	27	EP424R
PQS-76	55338	22	GGAATGTGGCATGGAGATCCGG	33	EP152R
PQS-77	58103	31	GGTATTTCAGGCGTGATAGGTAAAATCTTGG	34	EP364R
PQS-78	59295	11	GGTGGTGGCGG	36	M1249L
PQS-79	59426	26	GGTCCATGGCTCCTGTGGAGGCTTGG	34	M1249L
PQS-80	60786	28	GGCAGGCAGACATTTACGGCTATATTGG	27	M1249L
PQS-81	62099	22	GGCTTCTGCGGGAACGGCCAGG	32	M1249L
PQS-82	62237	26	GGCCTCCATGGGCATGGATAGATCGG	33	M1249L
PQS-83	64919	21	GGGGCAATCGGGTTCAATTGG	29	NCDS
PQS-84	65425	20	GGCGGCCCTGGATCCCCTGG	30	C717R
PQS-85	65647	26	GGAGCGGCTTTGGCCTCACATAAAGG	28	C717R
PQS-86	66823	17	GGAGGAAAAGGCCGTGG	33	C717R
PQS-87	66875	28	GGCAAGCCGGTTGAAAAAACGGCCGGGG	30	C717R
PQS-88	67319	23	GGTGTACCACACCGGGGAAATGG	25	C105R
PQS-89	68567	17	GGAACATTTCGGTGGGG	28	C257L
PQS-90	68809	15	GGTTTTTGGGAGGGG	31	C475L
PQS-91	69295	26	GGGATAGGCTTTGGGCATATCCACGG	31	C475L
PQS-92	69348	22	GGTAGGAGTAAGATGGTTGTGG	30	C475L
PQS-93	69515	18	GGAACAACGGGAATGGGG	30	C475L
PQS-94	69630	28	GGTGTAGCCCGGCCCGCTGGTAATCGGG	34	C475L
PQS-95	69841	23	GGCATCCTCAACGTGGTTGGGGG	25	C475L
PQS-96	70662	18	GGATCTCAAGGGGCATGG	29	C315R
PQS-97	71986	26	GGCCTCAAAGGTGGTTAAAACGTTGG	27	C147L
PQS-98	72297	35	GGAAAGACAGGGGACCTACTCGGGTCTCATGTTGG	36	C962R
PQS-99	73335	34	GGTGGACGTGGACTCAAACGGGAAGTACGTTTGG	33	C962R
PQS-100	73415	27	GGAAGTGGCGCAAAGAGGTAAACCCGG	32	C962R
PQS-101	73695	15	GGGGGTTGGCAACGG	33	C962R
PQS-102	73902	26	GGCCATATTTCGCGGCCTGAAGGAGG	26	C962R
PQS-103	73943	13	GGCTTGGAGGTGG	34	C962R
PQS-104	74087	23	GGCTTAAGGGGCGGGGATATGGG	36	C962R
PQS-105	74153	24	GGCTGAAGGAAATGGTAAATCCGG	33	C962R
PQS-106	74277	28	GGACCACGGCACATGGAGAAGACTGCGG	31	C962R
PQS-107	74613	25	GGTCGTGACGGCCTACGCGGAATGG	32	C962R
PQS-108	74809	17	GGGGTGTCCACGGCCGG	29	C962R
PQS-109	75162	13	GGGGATGGTATGG	33	B962L
PQS-110	75618	12	GGGGAGAGGGGG	33	B962L
PQS-111	75954	40	GGTTTCTGCATTGGCGGAGGCCAAGCGGTTTTGCCATTGG	34	B962L
PQS-112	76491	35	GGTTAAAAGGCCTGCCACAATGGCTCGCTCAATGG	31	B962L
PQS-113	77328	11	GGTGGCGGAGG	36	B962L
PQS-114	77616	17	GGGGTAGTGGGTTGAGG	31	B962L
PQS-115	77661	20	GGTTAGGACTCTTGGCTGGG	33	B962L
PQS-116	77757	23	GGGCAGGGCCGTGGATTTTCCGG	33	B962L
PQS-117	77819	15	GGGAGGTTGGAATGG	35	B962L
PQS-118	78124	27	GGCGTGGTGCTGACACCTGGTGCATGG	28	B119L
PQS-119	78649	22	GGTTGGGATCCGGAAACCTTGG	32	B318L
PQS-120	78869	35	GGCAGCCTCTGCCGGATAAATAGGCGCCCCAAAGG	32	B318L
PQS-121	79255	20	GGTTAACGGTACTGAGGAGG	31	B438L
PQS-122	79687	12	GGGCGGAAGGGG	34	B438L
PQS-123	79709	25	GGCACGCCCGTGTAGGTACTGGTGG	25	B438L
PQS-124	80021	34	GGGTTTTTTAAGGAAGGCAATGAGGAAGGCTGGG	33	B438L
PQS-125	80597	17	GGCTTTGGACCGGCCGG	34	B169L
PQS-126	80618	23	GGACCGGCAGGTATCTTTTTAGG	28	B169L
PQS-127	80672	17	GGGGGAGAAATAGGAGG	30	B169L
PQS-128	80920	39	GGCCACAATGAAAGGATTTTGAAAGGATGTTTTGAATGG	34	B169L
PQS-129	81489	23	GGCACAGGATAGTTATCTGGTGG	27	B475L
PQS-130	81543	36	GGATAATTGTTTGGTGACTTGCTGGTTAGCTCTTGG	35	B475L
PQS-131	82710	28	GGCAGTGGGAAGCGGCACTGTACTATGG	29	B354L
PQS-132	82926	25	GGCGGGTAAATCGGTGTCATCTTGG	29	B354L
PQS-133	84001	26	GGAGAGCCCCGGAGCATCCGGGCCGG	31	B602L
PQS-134	84307	27	GGCAAACTCTAGGTCGGGCTTTTCTGG	30	B602L
PQS-135	84679	38	GGTGTTTGCACAGGTGCTTGCACAGGTGTCTACATTGG	36	B602L
PQS-136	85219	26	GGTCGTGTGGGTAGGTTTTGAATAGG	30	B602L
PQS-137	86952	35	GGGTTGGTATTCCTCCCGTGGCTTCAAAGCAAAGG	27	B646L
PQS-138	87130	27	GGTAATGTGATCGGATACGTAACGGGG	26	B646L
PQS-139	87281	36	GGTGTTGATGAGGATTTTGATCGGAGATGTTCCAGG	35	B646L
PQS-140	87383	21	GGTGGTTATTGTTGGTGTGGG	29	B646L
PQS-141	87458	29	GGTTGTGTATTTCAGGGGTTACAAACAGG	24	B646L
PQS-142	87681	28	GGGAATGGATACCGAGGGAATAGCAAGG	32	B646L
PQS-143	87908	20	GGAATTTCGGGTTGGTATGG	33	B646L
PQS-144	87957	27	GGTAAGAATAGGTTTGCTTTGGTGCGG	31	B646L
PQS-145	88479	21	GGTGGGGGTACCCGTATGCGG	26	B646L
PQS-146	88594	13	GGTTCGGGGTCGG	33	B646L
PQS-147	89336	23	GGCCACGGCCGCATGGGATGTGG	34	B117L
PQS-148	89525	21	GGCGGTGAAAGGGTCCTCAGG	31	B407L
PQS-149	89744	31	GGTGTAGTCTGGCCTATAGTTAAGGAAGGGG	29	B407L
PQS-150	90839	34	GGAGGGCGCCGGCTTAATGTAGGAAATCCACTGG	35	B175L
PQS-151	91310	38	GGAGGACGAAACGGAACTGTGTTTTCGGTCAAACAAGG	32	B263R
PQS-152	91647	19	GGGGAAATTCAGGTCCCGG	29	B263R
PQS-153	92489	31	GGTTGGTTTAGGGTCGAATACTGGCAGGAGG	32	G1340L
PQS-154	92626	13	GGACTGGAGGGGG	34	G1340L
PQS-155	92779	29	GGTGACGGAGGTTATTTTCTGGAAATCGG	32	G1340L
PQS-156	92942	31	GGATATGGTTCCTCCAGGGGATATAGAATGG	30	G1340L
PQS-157	93995	26	GGTAGAAAGGCAATCCGGTTCACCGG	36	G1340L
PQS-158	94185	11	GGGGGTGGCGG	36	G1340L
PQS-159	94206	42	GGCTTAGATGAGGGTAGTCAGGATGCGGGCAGCTATAGTAGG	34	G1340L
PQS-160	94297	14	GGCTGGCGGCATGG	34	G1340L
PQS-161	94343	21	GGCCGTGGGTGCTGGCATAGG	35	G1340L
PQS-162	94401	17	GGTCATACAGGTCGGGG	29	G1340L
PQS-163	94819	23	GGTTTGCTGGAGGCCCCGCACGG	29	G1340L
PQS-164	94969	12	GGAGGGAAGGGG	34	G1340L
PQS-165	94995	16	GGGGAAACGCGGCAGG	30	G1340L
PQS-166	95058	29	GGGTGGACACCACGGAGTTAAAGTCGTGG	26	G1340L
PQS-167	95222	28	GGCTCCGTGGAAGTTATGTGGTGTTTGG	32	G1340L
PQS-168	95297	27	GGAATATCGGGAGTAGCCGGAAATAGG	34	G1340L
PQS-169	95506	24	GGTCAAGGATGGAGAAAGAGCAGG	28	G1340L
PQS-170	95575	21	GGCATCGGGGGAAAGAAGAGG	29	G1340L
PQS-171	95653	26	GGCAATGGAGATTTGGCGCCGCATGG	32	G1340L
PQS-172	97021	38	GGGAACCGTTCCGGACCCAAATCAGGCAAACGACGTGG	36	G1211R
PQS-173	97825	29	GGGTAAGCGGGAACACGGAAAATATCCGG	33	G1211R
PQS-174	99593	38	GGTAAGCCCGCTGGTAATCCAGCTGGCAACCCAGCCGG	36	G1211R
PQS-175	99846	27	GGCTTATTTTGGCTGGAATTCATGTGG	29	G1211R
PQS-176	100228	27	GGGAGGCGGGGTGGGTGGAGGAATGGG	65	CP123L
PQS-177	100564	21	GGGGTTTATAATGTGGTCAGG	26	CP2475L
PQS-178	100959	31	GGTCCGTAAAGGGTGTCATTATAATGGCAGG	26	CP2475L
PQS-179	101052	16	GGGGATGTGGAACAGG	32	CP2475L
PQS-180	101559	23	GGTCGGAAAGAAACTTAGGACGG	27	CP2475L
PQS-181	102394	33	GGAGCCGCTTTCAAGGTTTGGGTAAAGAAGAGG	28	CP2475L
PQS-182	102559	35	GGGATGGTCGGTAAGTTCATGTAGGACTTCCATGG	31	CP2475L
PQS-183	103081	23	GGGGTCGCCCCTATGGCCAAAGG	26	CP2475L
PQS-184	103711	15	GGCATCGGTGGGTGG	33	CP2475L
PQS-185	104118	37	GGTCTTGGGGTGCAGTCGCATTGGTAGTTGGATCAGG	30	CP2475L
PQS-186	104701	13	GGGGGTAGGTTGG	35	CP2475L
PQS-187	105157	16	GGCGAGGCGAGGAAGG	35	CP2475L
PQS-188	105697	34	GGGACGGAGGGTACCAACGCTTCGGCCTTGTTGG	31	CP2475L
PQS-189	106839	36	GGCGTTCATTAAAGGTCTGTCGCAACAGGTTCACGG	29	CP2475L
PQS-190	107461	17	GGCGGCCCCATCGGTGG	30	CP2475L
PQS-191	107581	21	GGAACCGGCTCGAGGATCGGG	35	CP2475L
PQS-192	107867	30	GGTGGTCTACTAGAGGTTGAAGATCCACGG	25	CP2475L
PQS-193	108901	40	GGCTCCTACACCGGAGTGAAATTAGAGGTCGAAAAAACGG	34	CP530R
PQS-194	108967	25	GGAGAAGCAGTCCTGGTTCCGGCGG	25	CP530R
PQS-195	109026	21	GGTCTGGATCATGGAGTCAGG	34	CP530R
PQS-196	109086	13	GGAGGGTGGGGGG	35	CP530R
PQS-197	109390	20	GGTCCTACCGGATGGAATGG	31	CP530R
PQS-198	109497	17	GGCTACTAAGGAGGTGG	30	CP530R
PQS-199	112021	27	GGCACTTGATGGTTCAAGTGGTGGAGG	32	O61R
PQS-200	113104	21	GGGGGCTGTAGTAGAGGATGG	27	NP1450L
PQS-201	113409	19	GGCCACGGACCGGTGGTGG	35	NP1450L
PQS-202	114102	28	GGATTGAAGGCCAAAGATGGCTTTACGG	34	NP1450L
PQS-203	114211	12	GGGGAGGTAAGG	33	NP1450L
PQS-204	114269	39	GGGCAAACCTGGGGTAGTACACCAGGGTCCTGCCGAAGG	35	NP1450L
PQS-205	114378	26	GGGGTTTGAGCCCTTGGCGCCAGTGG	25	NP1450L
PQS-206	114426	30	GGTTTCCGGATTAATGGAATTCATAATCGG	30	NP1450L
PQS-207	114629	24	GGGTTAGGAGCATGTCGGCCGTGG	32	NP1450L
PQS-208	114962	31	GGTCAGTTGGGGAGTAGTTGGCAAAACAAGG	35	NP1450L
PQS-209	115717	13	GGAGCGGGGCGGG	33	NP1450L
PQS-210	115767	20	GGTTGCGGTGGTGGAAACGG	36	NP1450L
PQS-211	115821	40	GGTTTGCAAATTGCGGTCAATATTTAAAGGTATTTTTTGG	32	NP1450L
PQS-212	115992	17	GGGGGGGATCTGAATGG	28	NP1450L
PQS-213	116747	40	GGAATGCCAGTTTTGGGGGAAAGCTCGGCATATTCCACGG	34	NP419L
PQS-214	118838	38	GGCTACTATGTAACGGACAAAGCAGATGGAATTAGAGG	31	NP868R
PQS-215	119644	39	GGATAGGCAGCAGGATCTTAAAACCGGCGGGTATTTTGG	35	NP868R
PQS-216	119743	24	GGAACTGGCAAAGGGCCCTTCTGG	33	NP868R
PQS-217	119869	39	GGTTATCGATCTTGGAATAGGAAAAGGGCAGGACCTAGG	35	NP868R
PQS-218	119917	38	GGACGCAGGGGTAAGGCATCTTGTTGGAATCGATAAGG	33	NP868R
PQS-219	120217	16	GGGGGGAATGGTGTGG	35	NP868R
PQS-220	120358	33	GGATATATTACAGGAAACTGGGCAAGAAATTGG	32	NP868R
PQS-221	121056	38	GGAAATTCCTAAGGGTAAGCCGAAGGAAGATGAGTCGG	36	D250R
PQS-222	121661	24	GGGGTTTCAGAGGGTTCACCTTGG	28	D129L
PQS-223	122596	23	GGCGAGGACTTAAGGAGATTCGG	33	D339L
PQS-224	123809	14	GGATAGGTGGGCGG	34	D1133L
PQS-225	124644	26	GGCCTCAAAGGTATTGAGGACGGTGG	34	D1133L
PQS-226	124684	22	GGCGTGATGGATGGACTAAGGG	32	D1133L
PQS-227	125057	21	GGCCTTCCAGGTTGGACGAGG	31	D1133L
PQS-228	125193	33	GGCGCAGATGGAGCAGCGGGTCGTTCCCACAGG	32	D1133L
PQS-229	125888	11	GGAGGGGCTGG	34	D1133L
PQS-230	125991	24	GGCCCTGGGGGCCTGGTGAGGTGG	35	D1133L
PQS-231	126578	33	GGTTCATGAATTGGCGCGCAATGGCAATCGCGG	33	D1133L
PQS-232	126726	33	GGAAGGAAAGGGCGACGCGTAGGGGTCACACGG	35	D1133L
PQS-233	126842	15	GGTCGACAGGAGGGG	30	D1133L
PQS-234	127200	25	GGAATGTGGGACTGCAGGGAGGTGG	35	D117L
PQS-235	127251	23	GGGAAATGGTGGTGAGGCTCAGG	34	D117L
PQS-236	127293	14	GGAGGAGGTTTAGG	33	D117L
PQS-237	127412	31	GGGATATCTGGCGATCGTATGGGCTAAAAGG	34	D117L
PQS-238	128004	14	GGAGGAGGCGCAGG	33	D205R
PQS-239	128082	26	GGTGGTCTGGCTGGGAGGAAGACCGG	36	D205R
PQS-240	128449	29	GGCATTTCGGGACACGCGGTTTCATAAGG	34	D345L
PQS-241	128624	23	GGAGCATGGACTCTGGAGGGTGG	36	D345L
PQS-242	128744	36	GGGCAAGGCCGGATTGTATTTGCGGCATATAGTAGG	33	D345L
PQS-243	130246	23	GGATATGGTAAAGGTATATAAGG	33	S273R
PQS-244	130342	31	GGACTTTTCAACGGGCACTGGAAAACACTGG	31	S273R
PQS-245	130387	22	GGATATGCGGGGCGACTGCTGG	28	S273R
PQS-246	131141	21	GGGGGGAACCAACGGCGTCGG	31	P1192R
PQS-247	131787	36	GGTTCCATTCCAGGCATAGAATGGACCGGCCAGCGG	34	P1192R
PQS-248	131993	20	GGGAGGGAAAAGGGCGCAGG	34	P1192R
PQS-249	132029	11	GGCGGAAGGGG	34	P1192R
PQS-250	132117	22	GGCATGATCTCCCTGGGAGGGG	24	P1192R
PQS-251	132347	35	GGATGGGTGTGGAAAAATCCTTGGACTGCTGCTGG	34	P1192R
PQS-252	132681	13	GGCGGGGAGTCGG	32	P1192R
PQS-253	132797	40	GGTAGATACCAAGGCTTACAAGCTGGATGCCATCGAGCGG	34	P1192R
PQS-254	132932	29	GGTTTTTCAGTTCGGGGGCTACGTTGCGG	26	P1192R
PQS-255	133084	25	GGCACCTGGGAGGAAAGGATGCAGG	35	P1192R
PQS-256	133202	17	GGACGGCCAGCGGGCGG	33	P1192R
PQS-257	133259	31	GGAGTACGGCGCCAACCCATCGGAGGGCTGG	29	P1192R
PQS-258	133304	38	GGCCCGGCAACTGGAAGACATTTTGGCCTTGGTGAGGG	36	P1192R
PQS-259	134237	36	GGAAATTGATGCGGTGGAAAAGGCTATTATAAAAGG	32	P1192R
PQS-260	134756	24	GGCGGTGGTGACGCGGGTCTGAGG	34	H359L
PQS-261	135909	26	GGCAAAAAGGGGTAGCGATGATGAGG	24	H171R
PQS-262	136701	14	GGTGGAAGGCCAGG	34	H339R
PQS-263	137804	27	GGCTTGATATAAAGGTGGCCATTGTGG	26	H233R
PQS-264	138195	15	GGGGGCCGGGATGGG	34	H233R
PQS-265	138281	39	GGCCCGACCTTCACGGCACTGCCGAGGGCATTCCTCTGG	33	H233R
PQS-266	138321	11	GGGGGTGGAGG	36	H233R
PQS-267	140281	39	GGATATGCTATAGGCTTTTACTTCGGCTTTTACAAGCGG	35	Q706L
PQS-268	140585	26	GGCTGCACGGTTTTCTCCTCGGGCGG	28	Q706L
PQS-269	140871	30	GGACTAACGTATGGGTCGGCCCATCTTCGG	29	Q706L
PQS-270	140976	17	GGGGCTGAAGGCACTGG	31	Q706L
PQS-271	141263	16	GGCAGGCAGAGGGCGG	34	Q706L
PQS-272	141584	32	GGCACCATTTCAAAGGGGTCCTTCGAACACGG	24	Q706L
PQS-273	142203	15	GGACGGGGAAGGAGG	34	Q706L
PQS-274	142908	18	GGAAAAGGTTGTGGTGGG	34	QP509L
PQS-275	142983	20	GGGCCGGTCCAGGGGTGTGG	34	QP509L
PQS-276	143225	11	GGTGGGGCAGG	34	QP509L
PQS-277	143277	25	GGTGGGCACGATGACCAGGGTAGGG	27	QP509L
PQS-278	144283	25	GGCTTCTTGGGGGTCGGTGTCTTGG	35	QP383R
PQS-279	144321	33	GGTCATGCAAGGATTGGGGCCGCTCATTTTTGG	29	QP383R
PQS-280	144355	17	GGGGGGCTGAGAGGCGG	31	QP383R
PQS-281	144508	19	GGGGGGGTGTCTGCAGAGG	26	QP383R
PQS-282	145545	21	GGCCGCAGGTGCGGCCGCTGG	34	E183L
PQS-283	145693	23	GGTTTAGAGGTACCTGGTTGTGG	34	E183L
PQS-284	145894	14	GGTGGGGTGACTGG	31	E183L
PQS-285	146654	38	GGCAACCAACACGGACGCCGACCCGGAGGATCTGAAGG	36	E423R
PQS-286	146858	26	GGCCTCCAAGTTGGCGCCCGGGATGG	29	E423R
PQS-287	147133	24	GGCTTCAGGGAGCCATGGAGGCGG	34	E423R
PQS-288	148472	19	GGCGTTCAGCGGGGCTTGG	28	E146L
PQS-289	148646	26	GGACGATTCATCGGGGGTTTTGAAGG	27	E146L
PQS-290	149228	16	GGTGAGTCCGGAGGGG	29	E199L
PQS-291	149335	32	GGGTGCCGGAGTTCACACAGGCACAATACTGG	31	E199L
PQS-292	149688	15	GGAAGGACCTGGGGG	33	E165R
PQS-293	149864	32	GGAATTGGTTTAATAGACCCGGGCTATGTGGG	28	E165R
PQS-294	149962	21	GGTGCAGTTGGTGGCCCAAGG	30	E165R
PQS-295	150061	31	GGGTAGATTTGGGAGCACGGGCGAGGCCGGG	70	E165R
PQS-296	150524	18	GGTGGTGAAGGGGAATGG	32	E248R
PQS-297	151108	23	GGAAAAAATCGCGGAGGAAGAGG	27	E120R
PQS-298	151896	23	GGGGCAATGGCTGCGCTCGCTGG	25	E296R
PQS-299	153033	32	GGACAGTGATTGGATCCTTGGATATGCTTTGG	33	I267L
PQS-300	153284	26	GGCCTGAAGGGTGTCGGTTGGCAAGG	34	I267L
PQS-301	154583	23	GGCGGCAGAGGGACAAAGCTCGG	28	I243L
PQS-302	155802	28	GGATGGAATGAGTGGAATATAGTTATGG	27	I329L
PQS-303	156230	12	GGTAGGTTGGGG	34	I329L
PQS-304	157070	19	GGTATTGGTGGAACATTGG	31	I215L
PQS-305	157421	28	GGTGCATATGGGTATTCTGGAGGAAAGG	35	I215L
PQS-306	158260	17	GGAAAAAGGGGATTAGG	31	I196L
PQS-307	158347	21	GGCTGGGGAGTATCAGAGTGG	25	I196L
PQS-308	159589	23	GGCAGTATTCTGGCTGGCTATGG	29	NCDS
PQS-309	159829	19	GGTCTTTGGGCTGTGGTGG	32	DP311R
PQS-310	160630	18	GGCAGGGGCGCTTGCTGG	28	DP311R
PQS-311	163837	29	GGACGATAAAAGGTATCCGGGTAGTCCGG	33	NCDS
PQS-312	164051	26	GGCAGGTCAGTTGCGCGGCCTTGAGG	28	NCDS
PQS-313	165757	17	GGTGTTGGCCTTAGGGG	31	DP363R
PQS-314	165833	19	GGTTTATGGTGGCATGAGG	32	DP363R
PQS-315	166624	28	GGGTAAGACCCTGGCGAAACAAAAGGGG	26	DP363R
PQS-316	167731	21	GGTGGGGTTTATTACCGGCGG	28	DP60R
PQS-317	167963	29	GGATTTTTAGGTGCAACATGGATCATTGG	34	DP93R	Terminal inverted repeat
