# Supplementary material for: Comprehensive Analysis of G-Quadruplexes in African Swine Fever Virus Genome Reveals Potential Antiviral Targets by G-Quadruplex Stabilizers
Source: Front Microbiol. 2021 Dec 16;12:798431. doi: 10.3389/fmicb.2021.798431 (PMC8718096; doi:10.3389/fmicb.2021.798431)
Supplement: Supplementary file 3 [file Table_2.XLSX]

## Sheet: Sheet1
All PQS found on the reverse strand as predicted by QGRS mapper. A= PQS identifier, B= genomic position of the PQS, C= length of the PQS, D= Sequence of the PQS, E= G-Score which is a predictive score of the stability of resultant G4s, F= Gene in which the PQS is located.
PQS	Position	Length	Sequence	G-Score	Gene
PQS-318	308	23	GGTGCATACCGGTGGGCGATAGG	30	Terminal inverted repeat
PQS-319	2306	14	GGCTGGGCGGCGGG	36	KP360L
PQS-320	2388	15	GGGGCGGCCAGATGG	30	KP360L
PQS-321	4579	28	GGCATTGTTGGTAATAGGATTAATATGG	33	NCDS
PQS-322	5380	11	GGGGGCGGCGG	36	KP177R
PQS-323	5475	22	GGTCCCTGGGAGCAGGTGGCGG	35	L83L
PQS-324	6119	14	GGTTAAGGAGGGGG	33	L356L
PQS-325	6226	24	GGGGTAAGAACCCGGACTACCCGG	27	L356L
PQS-326	9359	30	GGATTTGATAAGGATCAGGATCTTTACAGG	31	V82L
PQS-327	9999	18	GGCCCTTTGGTGGTTTGG	31	Y118L
PQS-328	11057	11	GGAGGAGGAGG	36	NCDS
PQS-329	11335	35	GGATGTTGTTTAGGTATTTAGTATGGCTTTTTAGG	33	X69R
PQS-330	13479	21	GGAAGTGGCTTAACAGGTAGG	31	NCDS
PQS-331	15457	26	GGCGAGCTAAAACCGGAGGCAATTGG	25	J328L
PQS-332	16899	23	GGGAGGGCCCGAGGGTGAATGGG	68	NCDS
PQS-333	18125	19	GGCGGCATCATTTAGGTGG	28	A489R
PQS-334	18154	18	GGCTTGGTGGGATCACGG	33	A489R
PQS-335	19033	17	GGTAGGGCTGGGAATGG	36	A489R
PQS-336	20051	20	GGGGTAGGCGCAAACAGCGG	26	A280R
PQS-337	20079	38	GGTTTCTTTTTAGGATGTTGATATGGTCAGGCACATGG	36	A280R
PQS-338	20152	20	GGCCCATATTTGGACCGGGG	27	A280R
PQS-339	21649	25	GGCGTAAATGATAGGGCAACGGTGG	26	A505R
PQS-340	21950	18	GGAATGGTCGAGGTCAGG	35	A498R
PQS-341	21999	35	GGTATGAGATGGAGTTAAACTTTTGGAAATACAGG	31	A498R
PQS-342	22275	33	GGGTTTCAGGCTTGTCATAGCGGTGAACGATGG	31	A498R
PQS-343	22468	17	GGTAATCTCGGTGGGGG	30	A498R
PQS-344	22553	35	GGGTTATCATAGGAAAACTCGAGACGGCTTTGTGG	30	A498R
PQS-345	23430	38	GGCGTCCGTGTTGGTTGCCCCAAAGGTAAGCCCCATGG	36	A498R
PQS-346	23477	26	GGTGCATAAGGGAAAGGTTGTGTCGG	33	NCDS
PQS-347	23780	27	GGATGTCCGCCAAGGAGTCGAGGTCGG	27	A528R
PQS-348	24524	20	GGCAACTGGCGGGCCAGCGG	33	A528R
PQS-349	24876	19	GGCCCAAGAGGAGGAATGG	30	A528R
PQS-350	26105	20	GGTGACGCTAGGGGGCTCGG	29	A506R
PQS-351	27110	20	GGACCGGCCCGATGGTATGG	33	NCDS
PQS-352	27488	26	GGAGGTGGCGCTCCTATGCGGCGGGG	28	A542R
PQS-353	27657	37	GGACGTATTACCCGGCAGGGATCGGATGAAAAAAAGG	33	A542R
PQS-354	28030	41	GGATCCTAAATTTGGGATAGGCCAGGGGGAAAACACACGGG	36	A542R
PQS-355	28327	21	GGCGGGAGGGTCCCTAAACGG	29	A542R
PQS-356	29369	37	GGAGCTGAGGGATTGGATCTCAAATACGGGCGGCAGG	30	A224L
PQS-357	29427	30	GGGATAAGGCCCGAGAGGATCAAGTGAAGG	31	A224L
PQS-358	30396	25	GGCTTTATCCATGGGGATATTAAGG	26	A104R
PQS-359	30592	21	GGACGATAGGTATGGTCGCGG	33	A240L
PQS-360	31033	19	GGTTGTGGTTTTGGATAGG	35	A240L
PQS-361	31140	23	GGGGTAAGGTATTGCACCACCGG	24	A240L
PQS-362	31213	16	GGTTGGGGCTTACAGG	30	A118R
PQS-363	31638	34	GGCCCTTAATGTAGGCCGCTACTGGATGCGTGGG	32	A151R
PQS-364	31788	32	GGAATGCCCTCGGCAGTGCCGTGAAGGTCGGG	27	A151R
PQS-365	32807	41	GGTTCTAAACTGGTAGGAAATGCGTGGTGATATGTTCTTGG	33	A276R
PQS-366	33204	41	GGGGAAAAGCATAGGCCGGGGGTTATGGTTAGTATGTAGGG	36	NCDS
PQS-367	34368	39	GGCTGTTCGTCCGAGGATTGTTGATACGGCAATAATGGG	32	A859L
PQS-368	34425	14	GGCGGCCCGGAGGG	34	A859L
PQS-369	34917	28	GGTGGGTATAAGATCGAGGATTCCACGG	27	A859L
PQS-370	37051	23	GGATAGAGGTGGGAGGAGCCCGG	36	A179L
PQS-371	37334	40	GGACACTATGAATGGACTGCGTCTGGGTTTCAGTGAGCGG	35	NCDS
PQS-372	37685	36	GGATAATAAGCTGAGGCCAAAACAGGTGAAAGTAGG	32	A137R
PQS-373	37998	20	GGAGGGCCCGCTTGGGTTGG	31	F317L
PQS-374	38537	30	GGCTATAGGGTTTTGCGTCGGCCTTAATGG	33	F317L
PQS-375	38817	21	GGAGGGTGTAATGGTAGGAGG	32	F317L
PQS-376	38892	17	GGCGGTGGTAAGAATGG	30	F334L
PQS-377	39233	42	GGTCTCTGTGAATGGGTAACGCCATAAGGTCCTCATCTTCGG	35	F334L
PQS-378	39535	41	GGGGCCGCACTCGGTCTGCGACCGCTGGTGACGAATGTTGG	34	F334L
PQS-379	39650	13	GGACCTGGGGGGG	32	F334L
PQS-380	40069	10	GGCGGGGTGG	35	F778R
PQS-381	40308	14	GGTCGGAGGCGTGG	34	F778R
PQS-382	40547	21	GGATGGGGGCTCAAGATGTGG	27	F778R
PQS-383	41660	19	GGTTGGCTACTTTGGATGG	31	F778R
PQS-384	41908	32	GGACTCAAATTTTGGACTTGGTGATAAAGCGG	29	F778R
PQS-385	43309	23	GGCCTGGCTGCGAGAAGGGGGGG	30	F1055L
PQS-386	43683	38	GGCAGCACCACGTCGGTTGAATCACGGCATCTAAATGG	33	F1055L
PQS-387	43979	32	GGAGCAGCTTAGGGGAGGACTGCTCATTGCGG	27	F1055L
PQS-388	44257	27	GGAAAAAGGACGCCCTGGCTCTTGTGG	34	F1055L
PQS-389	44605	18	GGCTTCTGGAAAACGGGG	31	F1055L
PQS-390	44767	14	GGCAAGGCCGGGGG	34	F1055L
PQS-391	45067	22	GGTCCAAGGTGATTGTGGAGGG	31	F1055L
PQS-392	45148	27	GGCTTATTCAGGTATTTGGGAGGGTGG	33	F1055L
PQS-393	45311	14	GGAGGGGGATAAGG	33	F1055L
PQS-394	45455	26	GGCCTATGGATACGGGGAGCAAGAGG	34	F1055L
PQS-395	45896	29	GGATTTTCAGGATGAGCCAATGGAGCAGG	30	F1055L
PQS-396	45993	22	GGTATGGGGGCCCTTGTCGAGG	27	Intron
PQS-397	46115	20	GGTGGGCTATGCCACGGAGG	28	K205R
PQS-398	46239	25	GGCTATATGGAAAGCAAGGGAAAGG	33	K205R
PQS-399	46500	24	GGAATGCAGGATGGAATCCGCTGG	30	K205R
PQS-400	47133	27	GGCAGACAACAGGCCAGTGCCACGGGG	26	K196R
PQS-401	47371	21	GGAAAGGGCCCAAGGGGAAGG	35	K196R
PQS-402	48254	20	GGAGGAAACGATGAGGAAGG	28	K421R
PQS-403	48717	33	GGCCCGATCATAGGCTCCAGGTTAAATGACTGG	31	K421R
PQS-404	48939	34	GGGAGAATCTGGTAATATTCGCGGGTAATCCCGG	34	K421R
PQS-405	50301	24	GGTATATGCCGGTTTTGGCACCGG	32	EP1242L
PQS-406	51148	37	GGGTTCAATGCCGGTGGTACCTAGGCTGTATAGCTGG	35	EP1242L
PQS-407	51315	11	GGGGGAGGAGG	36	EP1242L
PQS-408	51366	27	GGATTTCTGAGGACAGTATATGGGAGG	29	EP1242L
PQS-409	51406	14	GGCCTGGTGGTAGG	34	EP1242L
PQS-410	51912	26	GGATGCTGTGGGAGATGGTGCTAGGG	34	EP1242L
PQS-411	52357	19	GGAAGAAGGGGCGGTGCGG	34	EP1242L
PQS-412	52613	35	GGCGTTCGAGCTGTGGCCTGCCAGCAGGGCGATGG	29	EP1242L
PQS-413	52791	15	GGATCGCGGGGCAGG	31	EP1242L
PQS-414	52978	23	GGATGAGGCCCTTAGGCTTAAGG	34	EP1242L
PQS-415	53137	36	GGACTATACTCAGGGAAAAAAGGGAAAGGACTTAGG	34	NCDS
PQS-416	53348	29	GGCATTCCTCTTCAGGCCCGTGCGGTAGG	26	EP84R
PQS-417	53563	18	GGCAAGGCGTTATGGAGG	31	EP84R
PQS-418	54126	26	GGCATCAGATTGGGAATCGGGTCAGG	31	EP84R
PQS-419	54338	33	GGGAGGCACGGGAAAGCGTGGGATCGTCATGGG	70	EP84R
PQS-420	54440	42	GGGCAGCCAGGTATGGTCGATCAGCCGGTCCACCATCTGCGG	34	EP84R
PQS-421	54688	13	GGCTGGAGGTAGG	35	EP424R
PQS-422	54853	24	GGTATAATGCGGACTTTGATGGGG	28	NCDS
PQS-423	54975	37	GGTCCCGTTAATGGGCAGGTGCAGGATTCCACAGTGG	35	NCDS
PQS-424	55313	24	GGCCGTCGGAGCGGGCTCCTCCGG	33	EP152R
PQS-425	55475	17	GGAGGCACATCAGGAGG	30	EP152R
PQS-426	55526	30	GGAGGAAATAAACAACCGGCTGCTTCATGG	25	EP152R
PQS-427	55670	36	GGAAACCAATGGGCTTTTTCAGATGGTGGCCACTGG	33	EP152R
PQS-428	55811	43	GGTGTACTACCCCAGGTTTGCCCTGGAGGCGCAGGCCTACGGG	35	EP153R
PQS-429	56607	13	GGTGAGGCGGTGG	34	EP402R
PQS-430	56669	44	GGACTCCCACCACCGGTCCGTGGCCGGGGGAACCAACAAGTCGG	36	EP402R
PQS-431	56951	23	GGAATGGATGACGGATTTTCTGG	32	EP402R
PQS-432	56999	32	GGAGGATATTGCAAACTGGTGTATCCGCTTGG	25	EP402R
PQS-433	57453	34	GGAGACACCATGGAGCTTTATGGCATAGAAGCGG	35	NCDS
PQS-434	57518	17	GGTTATGGGGGACAAGG	33	NCDS
PQS-435	59371	17	GGTACTGGGAGGAATGG	34	M1249L
PQS-436	60054	25	GGAACTAGGTCTGTAAGGCTACTGG	34	M1249L
PQS-437	60542	23	GGTATAGGAATGTACGGTTTCGG	33	M1249L
PQS-438	60704	27	GGTAGGACCGAATAAAATGGTTTCCGG	26	M1249L
PQS-439	61032	17	GGGGGACCCTCCAGGGG	28	M1249L
PQS-440	61084	41	GGCGATCAGGAAAGGGCTTAAAATCGGCCGCCGGAACCAGG	34	M1249L
PQS-441	61211	33	GGTGAACTCCGCTGGAGTGGGAATGTAAAATGG	29	M1249L
PQS-442	61262	29	GGTCTTTATGGCCTGTGAGGGGTCATTGG	36	M1249L
PQS-443	62324	10	GGCGGGGGGG	35	M1249L
PQS-444	62401	22	GGTTATAGAGGGGATTATCAGG	29	M1249L
PQS-445	63725	10	GGAGGCGGGG	35	M448R
PQS-446	63789	27	GGCTCAGCAAGGCCGCGCGGTCGCAGG	33	M448R
PQS-447	64031	36	GGCCCAAACCCTGGAGGTGCCCAGGAAGCAGACTGG	35	C129R
PQS-448	64232	27	GGACGATGGTTCACCGAGGCAACAGGG	33	C129R
PQS-449	64517	25	GGGGGAGAGGAGCTGCGGCAAATGG	35	C84L
PQS-450	65859	21	GGCTCGGAAGAAAACACGGGG	26	C717R
PQS-451	65903	40	GGATTGGTTGTTAAGGAAAATGATGTGCGGCTTTCTAGGG	32	C717R
PQS-452	66032	31	GGTATTCCTGCTGGTGGAGGAGTTCGTGCGG	30	C717R
PQS-453	66399	34	GGCCGCTTCCTGGCGGTGAATTAGGCCTGGAGGG	33	C717R
PQS-454	66949	16	GGTGATGGAGCTGGGG	32	C717R
PQS-455	67270	14	GGGGCTCTTGGGGG	31	C105R
PQS-456	67349	26	GGTCAGGCGGCCCTGCGGGGAATTGG	36	C105R
PQS-457	68611	40	GGGTTTGGCCGCAGGTATTCAACGTGGACGTGAACAATGG	35	C257L
PQS-458	69316	28	GGAACAAAATCGGGAAGAAGGACCCTGG	32	C475L
PQS-459	70027	28	GGCAAATCATAAGGGTCATGGGTTTAGG	31	C475L
PQS-460	70478	38	GGGTTGCCAGCTGGATTACCAGCGGGCTTACCAGCGGG	36	C315R
PQS-461	70791	17	GGTAGGATTTGGCTCGG	34	C315R
PQS-462	70981	19	GGAGGAATCTGTGCGGTGG	28	C315R
PQS-463	71261	37	GGGGGGCGATGGTCCTCAGGGCGGCGCAGTTTCATGG	33	C147L
PQS-464	71752	35	GGTGACTCCTCCGGCTAGAGGAAGCAGAAAGAAGG	29	NCDS
PQS-465	72192	12	GGCCGGTGGTGG	35	C962R
PQS-466	72229	24	GGGGTCAATCACAAAGGCGCCCGG	25	C962R
PQS-467	72421	28	GGGGATAACATTGTGGCGCACCAGAAGG	26	C962R
PQS-468	72639	39	GGACATCAATGGGTAGGCATCCAGGGGTATGCAAAAAGG	34	C962R
PQS-469	72940	29	GGTGGTCCACTCTGAGGACTTTTTGCAGG	27	C962R
PQS-470	73065	33	GGTCCGGAACGGTTCCCTTAACAGGGCTATAGG	31	C962R
PQS-471	74041	17	GGAGGATAGTGGCGAGG	32	C962R
PQS-472	74240	13	GGTAGCGGGGTGG	32	C962R
PQS-473	74278	22	GGAGTTTCAACAGGTGGGTGGG	28	C962R
PQS-474	75365	19	GGTCCGGGGCGCAAAATGG	28	B962L
PQS-475	75442	24	GGCCCGGTGGGAAACAATCTACGG	27	B962L
PQS-476	75831	18	GGAATTTCACGGAGGGGG	29	B962L
PQS-477	76308	13	GGAATGGGGCCGG	33	B962L
PQS-478	76401	30	GGGACACCACATGGCAGGACATCTTTCTGG	28	B962L
PQS-479	78613	15	GGTAGGCACTGGTGG	33	B318L
PQS-480	79170	20	GGAGCCCAAAAGGTGGGAGG	28	B318L
PQS-481	79285	22	GGTGGAAAGCTTTCTGAGGAGG	25	B438L
PQS-482	79644	27	GGGTAGGGGCCGCGATAAGGTACACGG	32	B438L
PQS-483	81165	33	GGCCAAAGGGTCGCCGGAGGAAAAGTCAAAAGG	31	B475L
PQS-484	81737	27	GGGCACGGCCCAGATGGGGGCCCATGG	32	B475L
PQS-485	82021	34	GGGATAAAATGACTGGATATAAGCACTTGGTCGG	26	B475L
PQS-486	82058	27	GGAGGTATCGGTGGAGGGAACTAGTGG	34	B475L
PQS-487	83204	38	GGATTACGTGGGGTCTATCACTACGGCTGATCTTGTGG	34	B354L
PQS-488	83555	23	GGTATCATTTGGAGGCAAAATGG	29	B354L
PQS-489	85901	31	GGCAACTGGACACTCCTGGGAAGCTTTAAGG	32	B385R
PQS-490	86078	18	GGCCCGGATGCTCCGGGG	29	B385R
PQS-491	86732	19	GGAGGCCATCTGGCAGCGG	31	NCDS
PQS-492	89480	28	GGTCCAAAGCCGGCCGGTCCAAAGCCGG	29	NCDS
PQS-493	90286	39	GGTAGAAAAAGGGATTGCAGGTAGAGGTATTCCTTTAGG	33	B407L
PQS-494	90853	24	GGAAAAGGACCATTCCCTGCGGGG	24	B175L
PQS-495	91415	30	GGATTAAGGAACACTGTCCAAGGTTTCCGG	29	B263R
PQS-496	91569	21	GGGCTGGGTTTTGGGCACAGG	35	B263R
PQS-497	92255	14	GGAGTTTGGAGGGG	31	B66L
PQS-498	92838	30	GGACGACAGTACGGTGTGGAAACCCACTGG	29	G1340L
PQS-499	93098	32	GGAAAATGAGGCCTACCTTGGCCTGAAAGCGG	34	G1340L
PQS-500	93452	14	GGAAGGCCCTGGGG	32	G1340L
PQS-501	93509	23	GGAAGGCGTGTTTAAGGCAGAGG	29	G1340L
PQS-502	94445	23	GGGAGGCGTCGAGGACGAAGAGG	31	G1340L
PQS-503	94742	26	GGAGCTCATAGGGTTACCTATGGCGG	28	G1340L
PQS-504	95202	20	GGAGGGGCAGAGAGATTAGG	25	G1340L
PQS-505	95247	34	GGCTCGCATATGGGTGTGTTTAGGAGTGTGCCGG	35	G1340L
PQS-506	95749	23	GGTTACCGGGGTCGGGGTTATGG	36	G1340L
PQS-507	95852	20	GGACGCGGCGACCATGGTGG	30	G1340L
PQS-508	96284	20	GGGGTTTTCGGGATTAAAGG	30	G1340L
PQS-509	96365	20	GGCCGGGATGGTCTCAATGG	31	G1211R
PQS-510	96412	12	GGTGGGGATTGG	33	G1211R
PQS-511	96566	25	GGTTTCATGGGGCTGACTGAGGTGG	29	G1211R
PQS-512	97043	32	GGCGAGGGGCCGATAGTTGGCGGATGTATTGG	31	G1211R
PQS-513	97187	25	GGAGAGTGAGTGGTCGTCGGTCGGG	30	G1211R
PQS-514	97385	38	GGTTTTCAGTTGGTAGGGCTTGTGGTTTAGTTTGGAGG	34	G1211R
PQS-515	97432	26	GGAGCGAGGGAACAGAGGCGGAGTGG	36	G1211R
PQS-516	97721	18	GGGGGGTTCCAGCGGGGG	30	G1211R
PQS-517	98136	31	GGTCAATGAACTGGGGGTCTATATCGAGTGG	25	G1211R
PQS-518	98509	38	GGATATTATCATGGATGACCTCGTGGAGGAATATGTGG	36	G1211R
PQS-519	98578	20	GGAGGAGTCCGAGGACAAGG	30	G1211R
PQS-520	100078	38	GGCAAATGCCGTGGAGATTGAGGCGGCTTTGGAGGTGG	36	CP123L
PQS-521	100292	22	GGCTTCAAGCAGGTGGGCACGG	29	CP123L
PQS-522	101736	16	GGGGGCAAAGGGTGGG	33	CP2475L
PQS-523	102126	20	GGCTCAGGGGTACTGTATGG	28	CP2475L
PQS-524	102544	18	GGCGGACGGTTTTAAAGG	30	CP2475L
PQS-525	102707	22	GGCAATTCGTGGGGTCAAAGGG	28	CP2475L
PQS-526	103660	39	GGTTTCGACTTTGGGCCCGGTTATAAAGGCAATCACAGG	32	CP2475L
PQS-527	103750	23	GGTTGGGTTGAAATGGTAGTAGG	32	CP2475L
PQS-528	104640	23	GGTTCAGGATAATGGTTTCCAGG	34	CP2475L
PQS-529	105241	26	GGAAGTAGGCATTGCAGGTGCTTTGG	34	CP2475L
PQS-530	106760	26	GGTAAATCATACTGGGGAAGCTCAGG	25	CP2475L
PQS-531	107100	38	GGGTACTTGCTAGGCACCAGGAGGGGCCATGCTCGGGG	36	CP2475L
PQS-532	107243	19	GGCGCAGGCGGAGGAATGG	35	CP2475L
PQS-533	107339	40	GGCTGTGCTCTGGAAAGAACAACCCGGTGCACATGGTGGG	33	CP2475L
PQS-534	108162	35	GGACCAAGAAACCTGGAAAAAAAACGGGGAAGGGG	30	CP204L
PQS-535	108274	34	GGGCATAGCTGGCTCATTAATCGGCTAGCAGAGG	34	CP204L
PQS-536	108502	21	GGCTATTTGGAGGTGCTTTGG	31	CP204L
PQS-537	108648	29	GGAAGAAAAAATAGGTAGGGTGCAGTCGG	28	CP530R
PQS-538	109161	30	GGATCGTACGGCAGATGTGGGCGTCATCGG	35	CP530R
PQS-539	109624	37	GGGCTACAAGGGCTTAGCGTGCAGGACGACACCAAGG	33	CP530R
PQS-540	109925	14	GGTGGGGAGGACGG	36	CP530R
PQS-541	110739	22	GGCCATAGGAGCCATGGAGGGG	33	CP312R
PQS-542	110817	23	GGATGATCCAAGGCTCATGGCGG	28	CP312R
PQS-543	110952	17	GGAAAAGGAGGATTTGG	33	CP312R
PQS-544	111879	19	GGAATGGCCGATTGGAGGG	32	CP312R
PQS-545	112045	15	GGTGAGGGAGGTGGG	35	O61R
PQS-546	112703	29	GGGATATTGGGTAGTAACGGGATACTAGG	36	NP1450L
PQS-547	112736	19	GGTTTGGGTGGAGAATAGG	32	NP1450L
PQS-548	112760	19	GGTGAAGGACATGGTTTGG	35	NP1450L
PQS-549	112796	20	GGTGGAGGACATGGTTTAGG	36	NP1450L
PQS-550	112826	20	GGTTTAGGTGGAGGACATGG	36	NP1450L
PQS-551	112853	29	GGACGACACGGTTTGGGTGGAGAACACGG	36	NP1450L
PQS-552	112886	20	GGTGGAGGACATGGTTTGGG	36	NP1450L
PQS-553	112922	20	GGTGGAGGACATGGTTTAGG	36	NP1450L
PQS-554	112946	20	GGGCATGGTTTAGGTAGGGG	36	NP1450L
PQS-555	113042	26	GGAAGTAATGGTTCTCTGGGAGATGG	34	NP1450L
PQS-556	115582	25	GGTAAAGACTTAGGTCTACGAGGGG	26	NP1450L
PQS-557	115718	14	GGAGGTAGGTTTGG	34	NP1450L
PQS-558	116125	15	GGTAAAGGGAGGAGG	33	NP1450L
PQS-559	116503	25	GGTGTAATGGGTGTGCCTGGTAAGG	32	NP1450L
PQS-560	117409	13	GGTCGGCAGGAGG	35	NP419L
PQS-561	117571	12	GGCGGGGAATGG	33	NP419L
PQS-562	118233	17	GGTGCACGGCTCAGGGG	31	NP868R
PQS-563	118970	17	GGTTGGACGTCGGTAGG	33	NP868R
PQS-564	119049	37	GGCCGCAGAGGCCAGAAAAAAAGGCGATAAAGACTGG	32	NP868R
PQS-565	119396	17	GGCAGACGGGGGGTTGG	33	NP868R
PQS-566	119551	19	GGCGGCTACAATCAGGAGG	28	NP868R
PQS-567	119603	16	GGGGCGGCTTTGCCGG	29	NP868R
PQS-568	119738	34	GGTTTGTGCCCGTGGGAACGGTGGTCAAAAAGGG	32	NP868R
PQS-569	119785	23	GGAAAAGTGGCCAAAATACGGGG	27	NP868R
PQS-570	119840	39	GGTCTGTCATGTACGGCTTCGATGAGCCGGCCGTCGTGG	31	NP868R
PQS-571	119984	24	GGAACAAGGGCATTGCGGCGCTGG	34	NP868R
PQS-572	120144	18	GGGGGTGGTAACAGACGG	29	NP868R
PQS-573	120358	34	GGGCCCACGGATGCCCTCACAGGCCAGCCGTTGG	31	NP868R
PQS-574	120423	29	GGGAGAAATGGAGCATTGGGTGCTTACGG	36	NP868R
PQS-575	120749	23	GGCTTTCCGGGATAAAAAGGCGG	30	D250R
PQS-576	120854	29	GGAAAAAGGGCCTCCATACTGGGCCAAGG	31	D250R
PQS-577	121582	36	GGTGAGTGCGCTGGTGCAATAGAAGGGTAAAATGGG	34	NCDS
PQS-578	122385	31	GGTTTTCGACGGGCTAAAAAGAAAGGGATGG	28	D339L
PQS-579	123009	39	GGCAAACATGGGTCCCAGCACAAGGCTAATTGTTCCAGG	32	D339L
PQS-580	123218	17	GGTGTGGCCTCTGGAGG	32	D339L
PQS-581	124328	14	GGAGTGGGAGGCGG	34	D1133L
PQS-582	126371	17	GGAAACAGGTAGGCCGG	33	D1133L
PQS-583	127378	33	GGCTTCATTGGCCTCATCGATGGAAAATTTCGG	33	D117L
PQS-584	127545	37	GGTCTACAAACATGGGGGTGTGCAAGGTTAACGAGGG	33	NCDS
PQS-585	127647	11	GGAGGCCGGGG	34	D205R
PQS-586	128060	24	GGGACACAAAGGGGTTTCGTGCGG	28	D205R
PQS-587	128349	14	GGAGGTTGCGGTGG	33	D345L
PQS-588	128616	38	GGCCGCATGGATGGCCTCATCCATGGCAATGGCCTCGG	36	D345L
PQS-589	129186	29	GGCCTGATCCGGTGAAAAGAGGTACCAGG	33	D345L
PQS-590	129393	25	GGCCCCAGGGCGTAGGCCTCCCTGG	34	S183L
PQS-591	129828	32	GGAATTTTTCATGGTTTCTATCCCCAGGAGGG	26	NCDS
PQS-592	129935	30	GGGGGGACAGGCGTGAGCAGGATTGTGCGG	35	S273R
PQS-593	129990	28	GGAGGAGGCCGTTGACTGGTGCAGCTGG	31	S273R
PQS-594	130341	15	GGACGGCGCAGGAGG	33	S273R
PQS-595	130654	22	GGCGCAGTGGGTGCGGCAGTGG	34	S273R
PQS-596	130678	35	GGACCCCGACAGGAACACTCTGGGTGAGCGGCTGG	36	S273R
PQS-597	130921	17	GGAGGCTGTGGAGTTGG	33	P1192R
PQS-598	131353	36	GGAGATTATTTTGGAAAATCATGGTGTAGATGGTGG	34	P1192R
PQS-599	131836	15	GGGGTGGACCGCCGG	30	P1192R
PQS-600	132325	26	GGTACTAGGAATGCCCAGGTTCTTGG	33	P1192R
PQS-601	132457	17	GGCGGTGTGGAATTCGG	32	P1192R
PQS-602	133128	30	GGATCTTATCAACTGGGGTAGAATTTGTGG	24	P1192R
PQS-603	133271	36	GGATGATTTCCCACGGCGGTCAAGAGGAGTTTTTGG	31	P1192R
PQS-604	133442	34	GGATTTTACGTGGCGGTTCATCCCTGGCTGGAGG	29	P1192R
PQS-605	133497	26	GGCACACAGGAAACTTGGCCGCTAGG	36	P1192R
PQS-606	133927	26	GGATCGGCTTTATCAGAAGGAGGCGG	28	P1192R
PQS-607	133961	26	GGCTATCAGGAGCTGCGGCGAAGTGG	36	P1192R
PQS-608	134337	26	GGATTTGCGGTGAATGGGAGACACGG	36	H359L
PQS-609	134692	26	GGCCAGGGAGCTATACGCGGAGTTGG	30	H359L
PQS-610	134845	29	GGGCGTAGAGGTTCCGGAACTAAACGCGG	30	H359L
PQS-611	135114	21	GGATCGGGGCCCACGGATCGG	34	H359L
PQS-612	135308	37	GGCGCCACGCTGCGGTTCGACACATGGTATAAATGGG	33	H359L
PQS-613	135432	35	GGACAACCCGTGGTGTTGGCGGGCCTTATCCCTGG	34	NCDS
PQS-614	135545	16	GGATGGATAGGATTGG	35	H171R
PQS-615	135726	22	GGAGAAAGGACAGGGTTAATGG	35	H171R
PQS-616	136193	35	GGATCCTCGGTATTCATGTGGATATGCATCTACGG	30	H124R
PQS-617	136360	34	GGAAGAGGTGTTGGGCTATTTCGGAAAAAATGGG	34	H124R
PQS-618	136536	30	GGGACTGGGCAGTCTTTACAGGAAATATGG	30	H339R
PQS-619	138154	35	GGAATATATTGGGCGACATAATGTTGGTAAATGGG	30	H233R
PQS-620	138929	31	GGAATCAATGGTGTGGGAAAAAGCACACAGG	28	H240R
PQS-621	139714	24	GGGGTTATGGCCCTGGCGAGCAGG	34	R298L
PQS-622	140546	30	GGTGCATGGCTTTTGGAGTAGAAACTGCGG	29	Q706L
PQS-623	141473	21	GGCTTCATGGTATTGGTTAGG	33	Q706L
PQS-624	141775	29	GGTGATGGTGTGCACGGCATAGTTTAAGG	30	Q706L
PQS-625	142376	30	GGGTCTTGGATTAAAGGAAGAATCTTGTGG	30	QP509L
PQS-626	144645	25	GGTTAATTTGGTTTTTAATACGGGG	26	QP383R
PQS-627	146055	29	GGAGAAGGCATATAAGGTCACATCCAAGG	30	E423R
PQS-628	150077	23	GGCCCAGGGAATACAGGTGCAGG	34	E165R
PQS-629	151606	17	GGCTTGGGTCAGGACGG	34	E120R
PQS-630	152203	19	GGCCTCGTTGGTGGAAAGG	30	E111R
PQS-631	152654	23	GGAGAAGGTTCGTATGGACATGG	33	E66L
PQS-632	153521	41	GGAGCTAAAGATGGTTTAAATAATAAGGAAATTTTCGCCGG	34	I267L
PQS-633	154825	26	GGCGGTAAAACATGGTATGAAACAGG	28	I243L
PQS-634	155012	36	GGAATGGAATGGGCTGCGACCCATGGAAAAGTACGG	33	I243L
PQS-635	159782	26	GGATTGTGGTGGACCCAAAGCCCTGG	25	DP311R
PQS-636	159827	18	GGAAGGAGTGGAAAAAGG	33	DP311R
PQS-637	160109	28	GGAATTCTTGGCCTTCTGGCCAGCCAGG	35	DP311R
PQS-638	160689	28	GGAATTCTTGGCCTTCTGGCCAACCAGG	35	DP63R
PQS-639	161035	38	GGCGAGTCACTTGGTTTGCTAATTGGCTAGCTATTCGG	36	DP542L
PQS-640	161115	28	GGAATTCTTGGCCTGCTGGCCAATCAGG	35	DP542L
PQS-641	161148	24	GGACTACCTACTCAGGCAGGAGGG	26	DP542L
PQS-642	162156	32	GGACTGTCAAGATGGTATCTGTAGGAACAAGG	30	DP542L
PQS-643	165134	28	GGGGGCTATGGGATTCACTTGGAGATGG	32	NCDS
PQS-644	165737	17	GGTTTGTGGTGGCATGG	32	DP363R
PQS-645	165937	33	GGAGCATACTTGGAATTTCTGCCGGGAGTTAGG	32	DP363R
PQS-646	166185	21	GGTTATGGTATAGTATGGCGG	29	DP363R
PQS-647	166423	32	GGCTAACATCAATCGGGCAATGGTTACTTCGG	29	DP363R
PQS-648	167441	18	GGCGGTTAATATGTGGGG	27	NCDS
PQS-649	167962	30	GGGATTTTTAGGTGCAACATGGATCATTGG	34	DP93R	Terminal inverted repeat
