# Supplementary material for: Comprehensive Analysis of G-Quadruplexes in African Swine Fever Virus Genome Reveals Potential Antiviral Targets by G-Quadruplex Stabilizers
Source: Front Microbiol. 2021 Dec 16;12:798431. doi: 10.3389/fmicb.2021.798431 (PMC8718096; doi:10.3389/fmicb.2021.798431)
Supplement: Supplementary file 4 [file Table_3.XLSX]

## Sheet: Sheet1
Conservation of PQS in the coding sequence of essential genes. We considered PQS with a G- Score of ≥ 30
PQS	Position	Length	Sequence	G-Score	Gene	Conservation Score
PQS-3	5016	28	GGTTGGGAATATGTTGGTGATGAAAAGG	30	KP177R	95.2679
PQS-4	7771	43	GGTTTATGTGTTGTGGACATTCTGTTCGGTACGTTTTATGAGG	35	L270L	85.814
PQS-16	17908	15	GGCGGGAGAGGAAGG	35	A489R	94.3333
PQS-22	25601	36	GGTTCAACGGCTGGGATTATACTGGGAAGGCCATGG	35	A506R	98.4722
PQS-24	27459	22	GGCTGTACTGGAAGGGACATGG	32	A542R	94.2045
PQS-26	28087	12	GGCGGCAGGAGG	35	A542R	97.7083
PQS-30	31056	28	GGCCACCGGTGGTCGTGTCTGGATTAGG	32	A240L	88.3929
PQS-31	34164	14	GGGGAGGAGCCAGG	31	A859L	98.2143
PQS-39	38079	29	GGTCTCTCAGGGTCCAGGGATTTACCAGG	34	F317L	95.431
PQS-43	40554	11	GGCGGCGGTGG	36	F778R	96.8182
PQS-55	44477	21	GGTCCACAGGCTCGGCTGTGG	33	F1055L	94.0476
PQS-57	48682	20	GGGCGGGAAGAAGGAGGAGG	34	K421R	79.25
PQS-72	53075	30	GGTTTCAATGGGGCCGTAGGTTATTTGCGG	35	EP1242L	99.75
PQS-74	53411	11	GGTGGCGGTGG	36	EP84R	99.7727
PQS-76	55338	22	GGAATGTGGCATGGAGATCCGG	33	EP152R	97.9545
PQS-77	58103	31	GGTATTTCAGGCGTGATAGGTAAAATCTTGG	34	EP364R	99.8387
PQS-86	66823	17	GGAGGAAAAGGCCGTGG	33	C717R	100
PQS-94	69630	28	GGTGTAGCCCGGCCCGCTGGTAATCGGG	34	C475L	98.9286
PQS-104	74087	23	GGCTTAAGGGGCGGGGATATGGG	36	C962R	98.3696
PQS-113	77328	11	GGTGGCGGAGG	36	B962L	100
PQS-119	78649	22	GGTTGGGATCCGGAAACCTTGG	32	B318L	96.9318
PQS-122	79687	12	GGGCGGAAGGGG	34	B438L	95.2083
PQS-130	81543	36	GGATAATTGTTTGGTGACTTGCTGGTTAGCTCTTGG	35	B475L	96.3889
PQS-139	87281	36	GGTGTTGATGAGGATTTTGATCGGAGATGTTCCAGG	35	B646L	97.7083
PQS-148	89525	21	GGCGGTGAAAGGGTCCTCAGG	31	B407L	98.6905
PQS-150	90839	34	GGAGGGCGCCGGCTTAATGTAGGAAATCCACTGG	35	B175L	96.1029
PQS-151	91310	38	GGAGGACGAAACGGAACTGTGTTTTCGGTCAAACAAGG	32	B263R	98.8816
PQS-157	93995	26	GGTAGAAAGGCAATCCGGTTCACCGG	36	G1340L	100
PQS-172	97021	38	GGGAACCGTTCCGGACCCAAATCAGGCAAACGACGTGG	36	G1211R	98.9474
PQS-176	100228	27	GGGAGGCGGGGTGGGTGGAGGAATGGG	65	CP123L	90.6481
PQS-191	107581	21	GGAACCGGCTCGAGGATCGGG	35	CP2475L	99.0476
PQS-197	109390	20	GGTCCTACCGGATGGAATGG	31	CP530R	93.25
PQS-199	112021	27	GGCACTTGATGGTTCAAGTGGTGGAGG	32	O61R	99.7222
PQS-210	115767	20	GGTTGCGGTGGTGGAAACGG	36	NP1450L	99.875
PQS-215	119644	39	GGATAGGCAGCAGGATCTTAAAACCGGCGGGTATTTTGG	35	NP868R	98.0128
PQS-221	121056	38	GGAAATTCCTAAGGGTAAGCCGAAGGAAGATGAGTCGG	36	D250R	94.9342
PQS-223	122596	23	GGCGAGGACTTAAGGAGATTCGG	33	D339L	92.9348
PQS-232	126726	33	GGAAGGAAAGGGCGACGCGTAGGGGTCACACGG	35	D1133L	98.4091
PQS-235	127251	23	GGGAAATGGTGGTGAGGCTCAGG	34	D117L	98.6957
PQS-239	128082	26	GGTGGTCTGGCTGGGAGGAAGACCGG	36	D205R	99.9038
PQS-241	128624	23	GGAGCATGGACTCTGGAGGGTGG	36	D345L	97.8261
PQS-243	130246	23	GGATATGGTAAAGGTATATAAGG	33	S273R	99.8913
PQS-244	130342	31	GGACTTTTCAACGGGCACTGGAAAACACTGG	31	S273R	94.7581
PQS-255	133084	25	GGCACCTGGGAGGAAAGGATGCAGG	35	P1192R	98
PQS-260	134756	24	GGCGGTGGTGACGCGGGTCTGAGG	34	H359L	98.8542
PQS-262	136701	14	GGTGGAAGGCCAGG	34	H339R	99.8214
PQS-267	140281	39	GGATATGCTATAGGCTTTTACTTCGGCTTTTACAAGCGG	35	Q706L	99.2949
PQS-275	142983	20	GGGCCGGTCCAGGGGTGTGG	34	QP509L	95.375
PQS-278	144283	25	GGCTTCTTGGGGGTCGGTGTCTTGG	35	QP383R	87.8
PQS-283	145693	23	GGTTTAGAGGTACCTGGTTGTGG	34	E183L	99.4565
PQS-285	146654	38	GGCAACCAACACGGACGCCGACCCGGAGGATCTGAAGG	36	E423R	98.5526
PQS-292	149688	15	GGAAGGACCTGGGGG	33	E165R	96.3333
PQS-295	150061	31	GGGTAGATTTGGGAGCACGGGCGAGGCCGGG	70	E165R	99.0323
PQS-296	150524	18	GGTGGTGAAGGGGAATGG	32	E248R	99.8611
PQS-300	153284	26	GGCCTGAAGGGTGTCGGTTGGCAAGG	34	I267L	95
PQS-305	157421	28	GGTGCATATGGGTATTCTGGAGGAAAGG	35	I215L	95.0893
PQS-309	159829	19	GGTCTTTGGGCTGTGGTGG	32	DP311R	99.6053

## Sheet: Sheet 2
13 PQS selected for biophysical and biochemical characterization based on their G-score, conservation score and functional role of the genes
PQS	Position	Length	Sequence	G-Score	Gene	Conservation Score
PQS-31	34164	14	GGGGAGGAGCCAGG	31	A859L	98.2143
PQS-104	74087	23	GGCTTAAGGGGCGGGGATATGGG	36	C962R	98.3696
PQS-113	77328	11	GGTGGCGGAGG	36	B962L	100
PQS-157	93995	26	GGTAGAAAGGCAATCCGGTTCACCGG	36	G1340L	100
PQS-172	97021	38	GGGAACCGTTCCGGACCCAAATCAGGCAAACGACGTGG	36	G1211R	98.9474
PQS-199	112021	27	GGCACTTGATGGTTCAAGTGGTGGAGG	32	O61R	99.7222
PQS-210	115767	20	GGTTGCGGTGGTGGAAACGG	36	NP1450L	99.875
PQS-232	126726	33	GGAAGGAAAGGGCGACGCGTAGGGGTCACACGG	35	D1133L	98.4091
PQS-235	127251	23	GGGAAATGGTGGTGAGGCTCAGG	34	D117L	98.6957
PQS-239	128082	26	GGTGGTCTGGCTGGGAGGAAGACCGG	36	D205R	99.9038
PQS-255	133084	25	GGCACCTGGGAGGAAAGGATGCAGG	35	P1192R	98
PQS-262	136701	14	GGTGGAAGGCCAGG	34	H339R	99.8214
PQS-283	145693	23	GGTTTAGAGGTACCTGGTTGTGG	34	E183L	99.4565
