# Supplementary material for: Comprehensive Analysis of G-Quadruplexes in African Swine Fever Virus Genome Reveals Potential Antiviral Targets by G-Quadruplex Stabilizers
Source: Front Microbiol. 2021 Dec 16;12:798431. doi: 10.3389/fmicb.2021.798431 (PMC8718096; doi:10.3389/fmicb.2021.798431)
Supplement: Supplementary file 5 [file Table_4.XLSX]

## Sheet: Sheet1
Conservation of PQS in the ASFV gene promoter regions in both the foward and reverse strands. We considered PQS located within 500 bp upstream of or overlapping the TSS. The TSS were inferred as annotated by (Cackett et al., 2020) "The African Swine Fever Virus Transcriptome".
Positive strand
PQS	Gene	Position	Nucleotides	Sequnce	G-Score	nts to TSS	Conservation Score
PQS-17	A280R	19099	25	GGATGTGGCACGGTTTAAACCGCGG	29	254	88.5912
PQS-18	A505R	19928	27	GGTTGTGTGGATAGAGGGAGTTCTAGG	35	465	96.5178
PQS-30	A151R	31056	28	GGCCACCGGTGGTCGTGTCTGGATTAGG	32	442	88.9031
PQS-52	F165R	42098	39	GGTGCTCGTCCTAGGCTGGAAAAAAGGTCTAACCACCGG	35	256	93.0826
PQS-53	F165R	42239	37	GGAGTCTCGCGGTAAAAGAGCAGCGGGGACCATATGG	32	115	97.1472
PQS-71	EP84R	52740	41	GGGCCCGAATAGGAAAGGCCACACAGGCGTGCCTTATTAGG	33	432	96.8485
PQS-72	EP84R	53075	30	GGTTTCAATGGGGCCGTAGGTTATTTGCGG	35	97	99.78
PQS-83	C717R	64919	21	GGGGCAATCGGGTTCAATTGG	29	130	100
PQS-86	C105R	66823	17	GGAGGAAAAGGCCGTGG	33	291	100
PQS-87	C105R	66875	28	GGCAAGCCGGTTGAAAAAACGGCCGGGG	30	239	96.9444
PQS-95	C315R	69841	23	GGCATCCTCAACGTGGTTGGGGG	25	270	99.0018
PQS-97	C962R	71986	26	GGCCTCAAAGGTGGTTAAAACGTTGG	27	50	99.2018
PQS-136	B385R	85219	26	GGTCGTGTGGGTAGGTTTTGAATAGG	30	312	97.9813
PQS-145	B125R	88479	21	GGTGGGGGTACCCGTATGCGG	26	292	97.6047
PQS-146	B125R	88594	13	GGTTCGGGGTCGG	33	177	96.4451
PQS-150	B263R	90839	34	GGAGGGCGCCGGCTTAATGTAGGAAATCCACTGG	35	449	96.1334
PQS-219	D250R	120217	16	GGGGGGAATGGTGTGG	35	420	99.85
PQS-120	D250R	120358	33	GGATATATTACAGGAAACTGGGCAAGAAATTGG	32	279	96.9505
PQS-234	D205R	127200	25	GGAATGTGGGACTGCAGGGAGGTGG	35	347	95.4582
PQS-235	D205R	127251	23	GGGAAATGGTGGTGAGGCTCAGG	34	296	98.8614
PQS-236	D205R	127293	14	GGAGGAGGTTTAGG	33	254	94.3792
PQS-237	D205R	127412	31	GGGATATCTGGCGATCGTATGGGCTAAAAGG	34	135	92.6498
PQS-243	P1192R	130246	23	GGATATGGTAAAGGTATATAAGG	33	472	99.905
PQS-244	P1192R	130342	31	GGACTTTTCAACGGGCACTGGAAAACACTGG	31	376	95.9115
PQS-261	H124R	135909	26	GGCAAAAAGGGGTAGCGATGATGAGG	24	86	94.5294
PQS-264	H240R	138195	15	GGGGGCCGGGATGGG	34	333	94.4488
PQS-265	H240R	138281	39	GGCCCGACCTTCACGGCACTGCCGAGGGCATTCCTCTGG	33	247	98.6575
PQS-266	H240R	138321	11	GGGGGTGGAGG	36	207	93.4507
PQS-276	QP383R	143225	11	GGTGGGGCAGG	34	460	97.5979
PQS-277	QP383R	143277	25	GGTGGGCACGATGACCAGGGTAGGG	27	408	99.8
PQS-283	E423R	145693	23	GGTTTAGAGGTACCTGGTTGTGG	34	296	99.525
PQS-284	E423R	145894	14	GGTGGGGTGACTGG	31	95	81.5567
PQS-290	E165R	149228	16	GGTGAGTCCGGAGGGG	29	376	99.05
PQS-2911	E165R	149335	32	GGGTGCCGGAGTTCACACAGGCACAATACTGG	31	269	98.7474
PQS-292	E248R	149688	15	GGAAGGACCTGGGGG	33	438	96.5035
PQS-293	E248R	149864	32	GGAATTGGTTTAATAGACCCGGGCTATGTGGG	28	262	95.2091
PQS-294	E248R	149962	21	GGTGCAGTTGGTGGCCCAAGG	30	164	99.78
PQS-295	E248R	150061	31	GGGTAGATTTGGGAGCACGGGCGAGGCCGGG	70	65	99.1454
PQS-296	E120R	150524	18	GGTGGTGAAGGGGAATGG	32	387	99.875
PQS-297	E296R	151108	23	GGAAAAAATCGCGGAGGAAGAGG	27	192	95.2382
PQS-298	E111R	151896	23	GGGGCAATGGCTGCGCTCGCTGG	25	144	98.6714
PQS-300	I226R	153284	26	GGCCTGAAGGGTGTCGGTTGGCAAGG	34	425	96.4588
PQS-308	DP311R	159589	23	GGCAGTATTCTGGCTGGCTATGG	29	155	85.0878
Negative strand
PQS	Gene	Position	Nucleotides		G-score	nts to TSS	Conservation Score
PQS-321	KP362L	4579	28	GGCATTGTTGGTAATAGGATTAATATGG	33	55	67.4451
PQS-326	XP124L	9359	30	GGATTTGATAAGGATCAGGATCTTTACAGG	31	287	97.5976
PQS-322	J319L	16899	23	GGGAGGGCCCGAGGGTGAATGGG	68	0	92.8537
PQS-62	A240L	31213	16	GGTTGGGGCTTACAGG	30	6	93.5741
PQS-367	A238L	34368	39	GGCTGTTCGTCCGAGGATTGTTGATACGGCAATAATGGG	32	296	98.2063
PQS-368	A238L	34425	14	GGCGGCCCGGAGGG	34	353	92.509
PQS-370	A859L	37051	23	GGATAGAGGTGGGAGGAGCCCGG	36	322	95.6182
PQS-371	A179L	37334	40	GGACACTATGAATGGACTGCGTCTGGGTTTCAGTGAGCGG	35	111	97.7021
PQS-372	A179L	37685	36	GGATAATAAGCTGAGGCCAAAACAGGTGAAAGTAGG	32	462	99.2099
PQS-376	F317L	38892	17	GGCGGTGGTAAGAATGG	30	35	100
PQS-377	F317L	39233	42	GGTCTCTGTGAATGGGTAACGCCATAAGGTCCTCATCTTCGG	35	376	98.4398
PQS-380	F334L	40069	10	GGCGGGGTGG	35	203	99.78
PQS-381	F334L	40308	14	GGTCGGAGGCGTGG	34	442	98.1297
PQS-396	F1055L	45993	22	GGTATGGGGGCCCTTGTCGAGG	27	70	97.9129
PQS-397	F1055L	46115	20	GGTGGGCTATGCCACGGAGG	28	192	94.3079
PQS-398	F1055L	46239	25	GGCTATATGGAAAGCAAGGGAAAGG	33	316	98.0741
PQS-415	EP1242L	53137	36	GGACTATACTCAGGGAAAAAAGGGAAAGGACTTAGG	34	2	99.0899
PQS-416	EP1242L	53348	29	GGCATTCCTCTTCAGGCCCGTGCGGTAGG	26	213	99.625
PQS-417	EP1242L	53563	18	GGCAAGGCGTTATGGAGG	31	428	100
PQS-460	C475L	70478	38	GGGTTGCCAGCTGGATTACCAGCGGGCTTACCAGCGGG	36	371	70.6839
PQS-464	C147L	71752	35	GGTGACTCCTCCGGCTAGAGGAAGCAGAAAGAAGG	29	134	99.4979
PQS-479	B119L	78613	15	GGTAGGCACTGGTGG	33	308	100
PQS-482	B318L	79644	27	GGGTAGGGGCCGCGATAAGGTACACGG	32	313	86.0694
PQS-483	B169L	81165	33	GGCCAAAGGGTCGCCGGAGGAAAAGTCAAAAGG	31	140	98.3452
PQS-489	B602L	85901	31	GGCAACTGGACACTCCTGGGAAGCTTTAAGG	32	405	99.0854
PQS-492	B117L	89480	28	GGTCCAAAGCCGGCCGGTCCAAAGCCGG	29	1	40.1174
PQS-495	B175L	91415	30	GGATTAAGGAACACTGTCCAAGGTTTCCGG	29	141	97.2326
PQS-496	B175L	91569	21	GGGCTGGGTTTTGGGCACAGG	35	295	92.158
PQS-509	G1340L	96365	20	GGCCGGGATGGTCTCAATGG	31	38	99.5091
PQS-510	G1340L	96412	12	GGTGGGGATTGG	33	85	98.3547
PQS-511	G1340L	96566	25	GGTTTCATGGGGCTGACTGAGGTGG	29	239	95.8065
PQS-534	CP2475L	108162	35	GGACCAAGAAACCTGGAAAAAAAACGGGGAAGGGG	30	255	95.1169
PQS-535	CP2475L	108274	34	GGGCATAGCTGGCTCATTAATCGGCTAGCAGAGG	34	367	97.9415
PQS-537	CP204L	108648	29	GGAAGAAAAAATAGGTAGGGTGCAGTCGG	28	75	98.6193
PQS-545	O174L	112045	15	GGTGAGGGAGGTGGG	35	69	98.5418
PQS-562	NP419L	118233	17	GGTGCACGGCTCAGGGG	31	277	99.35
PQS-578	D79L	122385	31	GGTTTTCGACGGGCTAAAAAGAAAGGGATGG	28	60	95.0487
PQS-583	D1133L	127378	33	GGCTTCATTGGCCTCATCGATGGAAAATTTCGG	33	441	93.0267
PQS-584	D117L	127545	37	GGTCTACAAACATGGGGGTGTGCAAGGTTAACGAGGG	33	6	99.0311
PQS-585	D117L	127647	11	GGAGGCCGGGG	34	108	98.615
PQS-590	D345L	129393	25	GGCCCCAGGGCGTAGGCCTCCCTGG	34	36	92.0109
PQS-591	D345L	129828	32	GGAATTTTTCATGGTTTCTATCCCCAGGAGGG	26	471	96.9856
PQS-592	S183L	129935	30	GGGGGGACAGGCGTGAGCAGGATTGTGCGG	35	119	99.0559
PQS-593	S183L	129990	28	GGAGGAGGCCGTTGACTGGTGCAGCTGG	31	174	97.3446
PQS-613	H359L	135432	35	GGACAACCCGTGGTGTTGGCGGGCCTTATCCCTGG	34	13	99.4379
PQS-614	H359L	135545	16	GGATGGATAGGATTGG	35	126	94.6626
PQS-615	H359L	135726	22	GGAGAAAGGACAGGGTTAATGG	35	307	97.1168
PQS-622	R298L	140546	30	GGTGCATGGCTTTTGGAGTAGAAACTGCGG	29	384	91.7441
PQS-625	Q706L	142376	30	GGGTCTTGGATTAAAGGAAGAATCTTGTGG	30	127	98.6868
PQS-627	E183L	146055	29	GGAGAAGGCATATAAGGTCACATCCAAGG	30	76	91.4696
PQS-628	E199L	150077	23	GGCCCAGGGAATACAGGTGCAGG	34	472	86.376
PQS-635	DP238L	159782	26	GGATTGTGGTGGACCCAAAGCCCTGG	25	151	39.3
PQS-636	DP238L	159827	18	GGAAGGAGTGGAAAAAGG	33	196	51.4552
PQS-643	D71L	165134	28	GGGGGCTATGGGATTCACTTGGAGATGG	32	377	92.8887
